# Supplementary material for: Pan‐Cancer Single‐Cell Transcriptomic Analysis Reveals Divergent Expression of Embryonic Proangiogenesis Gene Modules in Tumorigenesis
Source: Cancer Med. 2024 Nov 11;13(21):e70373. doi: 10.1002/cam4.70373 (PMC11551789; doi:10.1002/cam4.70373)
Supplement: Supplementary file 2 — Data S1. [file CAM4-13-e70373-s002.xlsx]

## Sheet: Sheet1
Table 1. Dataset summary for primary analysis
Data accession number	First author	Dataset	Pubmed ID	Cancer type	Data source	Tissue	Type	SequencingType
GSE184362	Weilin Pu	Pu et al. 2021	34663816	Thyroid Carcinoma(THCA)	Published	Other tissue, Tumor, Normal	papillary thyroid carcinoma	SingleCell
GSE141445	Sujun Chen	Chen et al. 2021	33420488	Prostate Cancer(PRAD)	Published	Tumor	primary and castration-resistant prostate cancers	SingleCell
GSE131907	Nayoung Kim	Kim et al. 2020	32385277	Lung Cancer(LC)	Published	Other tissue, Tumor	lung adenocarcinoma metastasisSingleCell	Singelcell
GSE151530	Lichun Ma	Ma et al. 2021	34216724	Hepatocellular Carcinoma(HCC), Intrahepatic cholangiocarcinoma(ICC)	Published	Tumor	hepatocellular carcinoma	SingleCell
GSE132465	Hae-Ock Lee	Lee et al. 2020	32451460	Colorectal Cancer(CRC)	Published	Tumor, Normal	colorectal cancer	SingleCell
GSE178318	Li-Heng Che	Che et al. 2021	34489408	Colorectal Cancer(CRC)	Published	Other tissue, Blood, Tumor	metastatic CRC (mCRC)	SingleCell
	Junbin Qian	Qian et al. 2020	32561858	Breast Cancer(BRCA), Ovarian Cancer(OV), Lung Cancer(LC)	Published	Tumor	BRCA/OV	SingleCell
GSE176078	Sunny Z. Wu	Wu et al. 2021	34493872	Breast Cancer(BRCA)	Published	Tumor	BRCA	SingleCell

## Sheet: Number of symbols
Cancer	Number of tumor samples	Number of paratumor samples	Number of other	Total number
THCA	17	6	0	23
PRAD	12	1	0	13
LUAD	66	21	5	92
HCC	37	0	0	37
CRC	28	10	0	38
BRCA	26	0	0	26
OV	7	3	0	10

## Sheet: THCA
Sample_title	Sample_geo_accession	Sample_source_name_ch1	Sample	Sample_characteristics1	Sample_characteristics2	Sample_description	name
Patient 1 tumor	GSM5585119	thyroid tumor	patient id: Patient 9	tissue: thyroid tumor	treatment: No treatment	tumor patient 9	GSM5585119_PTC9_T
Patient 1 paratumor	GSM5585117	thyroid tumor	patient id: Patient 8	tissue: thyroid tumor	treatment: No treatment	tumor patient 8	GSM5585117_PTC8_T
Patient 2 tumor	GSM5585112	thyroid tumor	patient id: Patient 5	tissue: thyroid tumor	treatment: No treatment	tumor patient 5	GSM5585112_PTC5_T
Patient 2 paratumor	GSM5585107	thyroid tumor	patient id: Patient 3	tissue: thyroid tumor	treatment: No treatment	tumor patient 3	GSM5585107_PTC3_T
Patient 2 left lymph node	GSM5585104	thyroid tumor	patient id: Patient 2	tissue: thyroid tumor	treatment: No treatment	tumor patient 2	GSM5585104_PTC2_T
Patient 3 tumor	GSM5585121	thyroid tumor	patient id: Patient 10	tissue: thyroid tumor	treatment: No treatment	tumor patient 10	GSM5585121_PTC10_T
Patient 3 paratumor	GSM5585102	thyroid tumor	patient id: Patient 1	tissue: thyroid tumor	treatment: No treatment	tumor patient 1	GSM5585102_PTC1_T
Patient 3 left lymph node	GSM5585120	thyroid paratumor	patient id: Patient 9	tissue: thyroid paratumor	treatment: No treatment	paratumor patient 9	GSM5585120_PTC9_P
Patient 3 right lymph node	GSM5585118	thyroid paratumor	patient id: Patient 8	tissue: thyroid paratumor	treatment: No treatment	paratumor patient 8	GSM5585118_PTC8_P
Patient 4 subcutaneous metastase	GSM5585113	thyroid paratumor	patient id: Patient 5	tissue: thyroid paratumor	treatment: No treatment	paratumor patient 5	GSM5585113_PTC5_P
Patient 5 tumor	GSM5585108	thyroid paratumor	patient id: Patient 3	tissue: thyroid paratumor	treatment: No treatment	paratumor patient 3	GSM5585108_PTC3_P
Patient 5 paratumor	GSM5585105	thyroid paratumor	patient id: Patient 2	tissue: thyroid paratumor	treatment: No treatment	paratumor patient 2	GSM5585105_PTC2_P
Patient 5 right lymph node	GSM5585103	thyroid paratumor	patient id: Patient 1	tissue: thyroid paratumor	treatment: No treatment	paratumor patient 1	GSM5585103_PTC1_P
Patient 6 right lymph node	GSM5585111	subcutaneous metastase	patient id: Patient 4	tissue: subcutaneous metastase	treatment: Iodine ablation and TSH suppression	subcutaneous metastase patient 4	GSM5585111_PTC4_SC
Patient 7 right lymph node	GSM5585124	subcutaneous metastase	patient id: Patient 11	tissue: subcutaneous metastase	treatment: Total thyroidectomy, three times of iodine ablation and TSH suppression	subcutaneous metastase patient 11	GSM5585124_PTC11_SC
Patient 8 tumor	GSM5585116	lymph node metastase	patient id: Patient 7	tissue: lymph node metastase	treatment: Hemi-thyroidectomy and TSH suppression	right lymph node patient 7	GSM5585116_PTC7_RightLN
Patient 8 paratumor	GSM5585115	lymph node metastase	patient id: Patient 6	tissue: lymph node metastase	treatment: Total thyroidectomy and TSH suppression	right lymph node patient 6	GSM5585115_PTC6_RightLN
Patient 9 tumor	GSM5585114	lymph node metastase	patient id: Patient 5	tissue: lymph node metastase	treatment: No treatment	right lymph node patient 5	GSM5585114_PTC5_RightLN
Patient 9 paratumor	GSM5585110	lymph node metastase	patient id: Patient 3	tissue: lymph node metastase	treatment: No treatment	right lymph node patient 3	GSM5585110_PTC3_RightLN
Patient 10 tumor	GSM5585123	lymph node metastase	patient id: Patient 11	tissue: lymph node metastase	treatment: Total thyroidectomy, three times of iodine ablation and TSH suppression	right lymph node patient 11	GSM5585123_PTC11_RightLN
Patient 10 right lymph node	GSM5585122	lymph node metastase	patient id: Patient 10	tissue: lymph node metastase	treatment: No treatment	right lymph node patient 10	GSM5585122_PTC10_RightLN
Patient 11 right lymph node	GSM5585109	lymph node metastase	patient id: Patient 3	tissue: lymph node metastase	treatment: No treatment	left lymph node patient 3	GSM5585109_PTC3_LeftLN
Patient 11 subcutaneous metastase	GSM5585106	lymph node metastase	patient id: Patient 2	tissue: lymph node metastase	treatment: No treatment	left lymph node patient 2	GSM5585106_PTC2_LeftLN

## Sheet: PRAD
	GSE141445
study_accession	Sample	Age	Cellularity	Biopsy_Gleason_score	pre-operative PSA (ng/mL)	Clinical_T	Clinical_N	Clinical_M	pGleason_score	WHO/ISUP
PRJNA573608	SC153	81	0.6	4+4	79.44	T4	N1	M0	4+5	5
PRJNA573608	SC154	75	0.7	5+4	18.51	T4	N0	M0	5+5	5
PRJNA573608	SC155	61	0.8	4+5	7.05	T3a	N0	M0	4+5	5
PRJNA573608	SC156	72	0.8	4+3	22.57	T3a	N0	M0	4+5	5
PRJNA573608	SC159	77	0.8	4+4	10.5	T2c	N0	M0	4+3	3
PRJNA573608	SC162	61	0.9	4+3	336	T2c	N1	M0	4+3	3
PRJNA573608	SC171	79	0.1	4+5	16	T2c	N1	M1b	4+5	5
PRJNA573608	SC172	79	0.7	4+5	16	T2c	N1	M1b	4+5	5
PRJNA573608	SC173	80	0.9		20	T2c	N0	M0	4+5	5
PRJNA573608	SC174	76	0.6	4+3	81.09	T2c	N0	M0	3+4	2
PRJNA573608	SC175	72	0.8	4+5	19	T3a	N0	M1b	4+5	5
PRJNA573608	SC176	71	0.8	4+3	51	T3a	N0	M0	4+3	3
PRJNA573608	SC177	68	0.5	4+4	14	T2b	N0	M1a	4+5	5
											pT	pN	pM	pretreatment_ADT	IDC/CA
											T3b	N1	Mx	FALSE	0.3
											T3b	N0	Mx	FALSE	0.1
											T3b	N0	Mx	FALSE	0.125
											T3a	N0	Mx	FALSE	0.8
											T2c	N0	Mx	FALSE	0.05
											T3b	N1	Mx	FALSE	0.3
											T2c	N1	Mx	FALSE	0
											T2c	N1	Mx	FALSE	0
											T2c	N0	Mx	TRUE	0
											T2c	N0	Mx	FALSE	0
											T3a	N0	Mx	FALSE	0
											T3a	N0	Mx	FALSE	0.2
											T3a	N0	Mx	FALSE	0.1

## Sheet: LUAD
Sample	Sample_Origin
NS_02	mBrain
NS_03	mBrain
NS_04	mBrain
NS_06	mBrain
NS_07	mBrain
NS_12	mBrain
NS_13	mBrain
NS_16	mBrain
NS_17	mBrain
NS_19	mBrain
BRONCHO_11	mLN
EBUS_10	mLN
EBUS_12	mLN
EBUS_13	mLN
EBUS_15	mLN
EBUS_19	mLN
EBUS_51	mLN
LN_01	nLN
LN_02	nLN
LN_03	nLN
LN_04	nLN
LN_05	nLN
LN_06	nLN
LN_07	nLN
LN_08	nLN
LN_11	nLN
LN_12	nLN
LUNG_N01	nLung
LUNG_N06	nLung
LUNG_N08	nLung
LUNG_N09	nLung
LUNG_N18	nLung
LUNG_N19	nLung
LUNG_N20	nLung
LUNG_N28	nLung
LUNG_N30	nLung
LUNG_N31	nLung
LUNG_N34	nLung
EFFUSION_06	PE
EFFUSION_11	PE
EFFUSION_12	PE
EFFUSION_13	PE
EFFUSION_64	PE
BRONCHO_58	tL/B
EBUS_06	tL/B
EBUS_28	tL/B
EBUS_49	tL/B
LUNG_T06	tLung
LUNG_T08	tLung
LUNG_T09	tLung
LUNG_T18	tLung
LUNG_T19	tLung
LUNG_T20	tLung
LUNG_T25	tLung
LUNG_T28	tLung
LUNG_T30	tLung
LUNG_T31	tLung
LUNG_T34	tLung

## Sheet: HCC
No.	IDa	Sex	Ageb	Race	Diagnosis	Stage	Etiology	Systematic or Surgical Treatmentc	Mode of Actiond	Local Therapye		Samples	Number			Hypoxia	EMT	Angiogenesis
5	C25	female	47	Caucasian	iCCA	IV	None	Durva/Tremel	PD-L1/CTLA-4	NA		C25	38			ACKR3	ABI3BP	APOH
6	C26	male	63	Caucasian	iCCA	IV	None	Durva/Tremel	PD-L1/CTLA-4	NA	*	C26a	20			ADM	ACTA2	APP
8	C29	male	61	Caucasian	iCCA	IV	None	Durva/Tremel	PD-L1/CTLA-4	NA		C26b	37			ADORA2B	ADAM12	CCND2
11	C35	female	64	Caucasian	iCCA	IV	None	Pembro	PD-1	NA		C29	40			AK4	ANPEP	COL3A1
14	C39	male	61	Caucasian	iCCA	IV	None	Pembro	PD-1	NA		C35	45			AKAP12	APLP1	COL5A2
16	C42	male	67	Asian	iCCA	IV	None	Pembro	PD-1	NA		C39	44			ALDOA	AREG	CXCL6
18	C46	male	69	Caucasian	iCCA	IV	None	Pembro	PD-1	NA	*	C42	25			ALDOB	BASP1	FGFR1
20	C52	female	49	Caucasian	iCCA	IV	None	Pembro	PD-1	NA		C46a	27			ALDOC	BDNF	FSTL1
23	C56	female	52	Caucasian	iCCA	IV	None	Durva/Tremel	PD-L1/CTLA-4	RFA		C46b	28			AMPD3	BGN	ITGAV
25	C60	female	80	Caucasian	iCCA	III	None	Resection	NA	NA		C52	16			ANGPTL4	BMP1	JAG1
29	C66	female	71	Caucasian	iCCA	IV	None	Pembro	PD-1	NA		C56	18			ANKZF1	CADM1	JAG2
36	C76	female	74	Caucasian	iCCA	IV	HCV	Durva/Tremel	PD-L1/CTLA-4	RFA		C60	15			ANXA2	CALD1	KCNJ8
1	H08	male	66	African American	HCC	IV	HCV	Tremel	CTLA-4	TACE		C66	34			ATF3	CALU	LPL
2	H18	male	61	Caucasian	HCC	IV	HCV	Durva/Tremel	PD-L1/CTLA-4	XRT		C76	10			ATP7A	CAP2	LRPAP1
3	H21	male	77	Caucasian	HCC	III	None	Resection	NA	NA		H08	1			B3GALT6	CAPG	LUM
4	H23	female	41	Caucasian	HCC	III	Fatty liver	Durva/Tremel	PD-L1/CTLA-4	TACE	*	H18	43			B4GALNT2	CCN1	MSX1
7	H28	female	63	African American	HCC	III	HCV	Durva/Tremel	PD-L1/CTLA-4	NA		H21	35			BCAN	CCN2	NRP1
9	H30	male	63	African American	HCC	IV	HCV	Durva/Tremel	PD-L1/CTLA-4	XRT		H23	39			BCL2	CD44	OLR1
10	H34	male	63	Caucasian	HCC	IV	HCV	Durva/Tremel	PD-L1/CTLA-4	TACE		H28	36			BGN	CD59	PDGFA
12	H37	male	65	African American	HCC	IV	HCV	Durva/Tremel	PD-L1/CTLA-4	NA	*	H30	41			BHLHE40	CDH11	PF4
13	H38	male	74	Asian	HCC	I	None	Resection	NA	NA		H34a	22			BNIP3L	CDH2	PGLYRP1
15	H41	male	61	Caucasian	HCC	IV	HCV	No treatment	NA	NA		H34b	21			BRS3	CDH6	POSTN
17	H43	female	60	African American	HCC	IV	HBV	Durva/Tremel	PD-L1/CTLA-4	NA	*	H34c	23			BTG1	COL11A1	PRG2
19	H49	male	54	African American	HCC	IV	HCV	Durva/Tremel	PD-L1/CTLA-4	TACE		H37	46			CA12	COL12A1	PTK2
21	H54	male	35	African American	HCC	IV	HBV	Durva/Tremel	PD-L1/CTLA-4	NA		H38	42			CASP6	COL16A1	S100A4
22	H55	female	70	African American	HCC	IV	None	Durva/Tremel	PD-L1/CTLA-4	RFA	*	H41	24			CAV1	COL1A1	SERPINA5
24	H58	male	73	Hispanic	HCC	IV	None	Durva/Tremel	PD-L1/CTLA-4	TACE		H43	26			CAVIN1	COL1A2	SLCO2A1
26	H62	female	67	Caucasian	HCC	I	HCV	Resection	NA	NA	*	H49a	29			CAVIN3	COL3A1	SPP1
27	H63	male	81	Asian	HCC	IV	HBV	Durva/Tremel	PD-L1/CTLA-4	RFA		H49b	8			CCN1	COL4A1	STC1
28	H65	female	62	Caucasian	HCC	IV	HCV	Durva/Tremel	PD-L1/CTLA-4	NA		H54	14			CCN2	COL4A2	THBD
30	H68	male	78	Asian	HCC	IV	HBV	Durva/Tremel	PD-L1/CTLA-4	TACE		H55	17			CCN5	COL5A1	TIMP1
31	H70	male	72	Caucasian	HCC	II	None	Resection	NA	NA		H58a	30			CCNG2	COL5A2	TNFRSF21
32	H72	male	76	Caucasian	HCC	IV	Fatty liver	No treatment	NA	NA		H58b	31			CDKN1A	COL5A3	VAV2
33	H73	male	58	Asian	HCC	IV	HBV,HDV	Durva/Tremel	PD-L1/CTLA-4	RFA		H58c	12			CDKN1B	COL6A2	VCAN
34	H74	male	67	Caucasian	HCC	IV	HCV	Durva/Tremel	PD-L1/CTLA-4	RFA		H62	19			CDKN1C	COL6A3	VEGFA
35	H75	female	74	Asian	HCC	IIIB	HCV	No treatment	NA	TACE		H63	32			CHST2	COL7A1	VTN
37	H77	male	72	Caucasian	HCC	IIIB	HCV	Durva/Tremel	PD-L1/CTLA-4	TACE		H65	33			CHST3	COL8A2
												H68a	11			CITED2	COLGALT1
aA total of 46 tumor biopsies were collected, among which 19 were from our previous study. * indicates cases with ≥ 2 biopsies collected from different time points. bAge at time of tissue collection used for this study. cTremel, tremelimumab; Durva, durvalumab; Pembro, pembrolizumab dPD-L1, programmed death-ligand 1; CTLA-4, cytotoxic T-lymphocyte-associated protein 4; PD-1, programmed cell death…												H68b	13			COL5A1	COMP
												H70	2			CP	COPA
												H72	3			CSRP2	CRLF1
												H73a	4			CXCR4	CTHRC1
												H73b	6			DCN	CXCL1
												H74	5			DDIT3	CXCL12
												H75	7			DDIT4	CXCL6
												H77	9			DPYSL4	CXCL8
																DTNA	DAB2
																DUSP1	DCN
																EDN2	DKK1

## Sheet: CRC
GSE132465
Sample	Stage
SMC01-N	Normal
SMC02-N	Normal
SMC03-N	Normal
SMC04-N	Normal
SMC05-N	Normal
SMC06-N	Normal
SMC07-N	Normal
SMC08-N	Normal
SMC09-N	Normal
SMC10-N	Normal
SMC07-T	SI
SMC24-T	SI
SMC01-T	SII
SMC05-T	SII
SMC09-T	SII
SMC10-T	SII
SMC15-T	SII
SMC18-T	SII
SMC02-T	SIII
SMC03-T	SIII
SMC04-T	SIII
SMC06-T	SIII
SMC08-T	SIII
SMC11-T	SIII
SMC14-T	SIII
SMC16-T	SIII
SMC17-T	SIII
SMC19-T	SIII
SMC20-T	SIII
SMC22-T	SIII
SMC23-T	SIII
SMC21-T	SIV
SMC25-T	SIV
GSE178318
Patient	treatment
COL07	no
COL12	no
COL15	treat
COL16	no
COL17	treat
COL18	treat

## Sheet: BRCA
Case ID	Gender	Age	Grade	Cancer Type	ER	PR	HER2 IHC	HER2 ISH (ratio)	Ki67	Subtype by IHC	Treatment status	Details of treatment	Notable Pathological features	Stage
3946	Female	52	3	IDC	0	0	0	Non-Amplified	0.6	TNBC	Naïve	-	Basal phenotype. Reactive lymphoid inflitrate with germinal centres.	pT2, N0, Mx
44041	Female	35	3	IDC	0	0	0	Non-Amplified	0.7	TNBC	Naïve	-	Associated high grade DCIS and focal LVI.	pT2, N1a, Mx
4465	Female	54	3	IDC	0	0	0	Non-Amplified	0.7	TNBC	Naïve	-	Basal phenotype - patchy CK5/6 and p63 positivity. Associated high grade DCIS at periphery of tumour mass.	PT2, N0(sn) Mx
4495	Female	63	3	IDC	0	0	0	Non-Amplified	0.8	TNBC	Naïve	-	Medullary features	pT1c, pN0
44971	Female	49	3	IDC	0	0	0	Non-Amplified	0.4	TNBC	Naïve	-	Highly atypical cells with circumscribed periphery, associated high grade DCIS and LVI. Accompanying lymphoid stroma.	pT2, N1a, Mx
44991	Female	47	3	IDC	0	0	0	Non-Amplified	60-70%	TNBC	Naïve	-	BRCA2 mutation
4515	Female	67	3	IDC	0	0	0	Non-Amplified	0.6	TNBC	Naïve	-	Basal phenotype: CK5/6+ focal 40%, CK14+ focal 30%. Associated high grade DCIS and patchy lymphoid infiltrate.	PpT1c, pN1, Mi, Stage IIA
4513	Female	73	3	MBC	0	0	0	Non-Amplified	0.75	TNBC	Treated	Neoadjuvant AC (4x), Paclitaxel (3x)	Metaplastic, spindle cell carcinoma with areas of sarcomatous appearance and inflammatory infiltrate. LVI present. RCB-II, partial pathological response to chemotherapy	pT3, pN0, Mx, Stage IIB
4523	Female	52	3	MBC	0	0	1+	Non-Amplified	0.9	TNBC	Treated	Neoadjuvant AC (4x), Paclitaxel (1x)	Metaplastic carcinoma with sebaceous differentiation. LVI present. RCB-II, partial pathological response to chemotherapy	pT2, pN0 (i+), pM0, Stage IIA
3838	Female	49	3	IDC	0	0	3+	Amplified (8.91)	0.6	HER2+	Naïve	-	Associated high grade DCIS.	pT2, N1a
3921	Female	60	3	IDC	0	0	3+	Amplified (10.46)	>50%	HER2+	Naïve	-	Associated high grade DCIS and focal LVI	pT2, N2a (Stage IIIA)
45171	Female	58	3	IDC	0	0	3+	Amplified	0.8	HER2+	Naïve	-
3586	Female	43	3	IDC	100% 2-3+	100% 2-3+	3+	Amplified (6.8)	30-50%	HER2+/ER+	Naïve	-	Multifocal tumour with associatied high grade DCIS and extensive LVI	pT(m)2, N2a
4066	Female	41	2	IDC	70% 3+	0	3+	Amplified (7.7)	0.3	HER2+/ER+	Treated	Neoadjuvant AC	Associated high grade DCIS and extensive LVI. RCB-III, minimal or no-response to chemotherapy.	pT2 N2a Mx
3941	Female	50	2	IDC	90% 3+	90% 3+	2+	Non-Amplified	0.1	ER+	Naïve	-	Multifocal tumour with associated high grade DCIS	pT1c, N1a, Mx
3948	Female	82	3	IDC	90% 2-3+	80% 2+	0	Non-Amplified	~10%	ER+	Naïve	-	Associated LCIS, with LVI and perineural invasion	pT2, N2a
4040	Female	57	3	IDC	95% 3+	95% 2-3+	0	Non-Amplified	>50%	ER+	Naïve	-	Associated high grade DCIS.	pT2, N0
4067	Female	85	2	IDC	100% 3+	95% 3+	1+	Non-Amplified	3-4%	ER+	Naïve	-	Associated low grade DCIS and focal perineural invasion.	pT2, N1(sn), Mx
4290	Female	88	2	IDC	90% 3+	30% 2+	1+	Non-Amplified	0.1	ER+	Naïve	-	Locally advanced, skin and chest wall muscle involvement.	pT4b, Nx
4461	Female	54	2	IDC	95% 3+	~5% 3+	2+	Non-Amplified	0.15	ER+	Naïve	-	Associated intermediate to high grade DCIS, LVI and perineural invasion.	pT3, N1a, Mx
4463	Female	58	2	IDC	100% 2-3+	80% 2-3+	0	Non-Amplified	0.5	ER+	Naïve	-	IDC with areas of lobular -like growth pattern, but is E-cadherin positive. Associated low through high grade DCIS and LVI.	pT3, N1, Mx
4530	Female	42	2	IDC	95% 2+	95% 3+	1+	Non-Amplified	0.05	ER+	Naïve	-	Multifocal tumour with associated high grade DCIS and LVI.	pT3, pN3, pMx, Stage IIIA
3963	Female	61	3	IDC	30% 1+	0	0	Non-Amplified	0.43	ER+	Treated	AC, Paclitaxel, Herceptin (administered for Dx 3 years prior)	Probable recurrence from 3 years prior	pT2, pN0, Mx, Stage IIA
4398	Female	52	3	IDC	95% 2+	80% 2+	2+	Non-Amplified	0.75	ER+	Treated	Neoadjuvant FEC-D	Mixed morphology with associated high grade DCIS, extensive LVI and perineural invasion. RCB-III, minimal or no-response to chemotherapy.	pT3, pN2a, pMx, Stage IIIA
4471	Female	55	2	ILC	100% 3+	100% 3+	0	Non-Amplified	0.2	ER+	Naïve	-	-	pT3, pN0 (i+)
4535	Female	47	2	ILC	95% 3+	70% 2+	2+	Non-Amplified	0.1	ER+	Naïve	-	-	pT2, pN0 (i+),Stage IIB
MBC metastatic breast cancer
IDC invasive ductal cancer
ILC Invasive lobular carcinoma

## Sheet: OV
Cell	CellFromTumor	PatientNumber	TumorType	TumorSite	Disase status
BT1303	Tumor	11	Ovarian	Omentum	HGSC
BT1304	Tumor adjacent	11	Ovarian	Omentum
BT1305	Tumor adjacent	11	Ovarian	Peritoneum
BT1306	Tumor	11	Ovarian	Peritoneum	HGSC
BT1307	Tumor	11	Ovarian	Ovarium	HGSC
scrSOL001	Tumor	12	Ovarian	Peritoneum	HGSC
scrSOL003	Tumor	13	Ovarian	Peritoneum	HGSC
scrSOL004	Tumor	14	Ovarian	Peritoneum	HGSC
scrSOL006	Tumor	15	Ovarian	Ovarium	HGSC
scrSOL007	Tumor adjacent	15	Ovarian	Ovarium
