# Supplementary material for: Pan‐Cancer Single‐Cell Transcriptomic Analysis Reveals Divergent Expression of Embryonic Proangiogenesis Gene Modules in Tumorigenesis
Source: Cancer Med. 2024 Nov 11;13(21):e70373. doi: 10.1002/cam4.70373 (PMC11551789; doi:10.1002/cam4.70373)
Supplement: Supplementary file 3 — Data S2. [file CAM4-13-e70373-s001.xlsx]

## Sheet: AngioGenemodule
Table 2. The geneset of TPGM and EPGM
Proangiogenic module	Cancer Proangiogenic module
CD83	AREG
IER3	BNIP3
IL1B	CD163
IER2	CD44
BTG2	CD55
ZFP36	CLEC5A
FLOT1	EREG
CXCL8	FCN1
RASGEF1B	FN1
CDKN1A	HES1
PNRC1	IL1B
H3F3B	IL8
MCL1	MAF
SGK1	MIF
TNFAIP3	OLR1
SOD2	S100A8
TRIB1	SLC2A1
TNF	SPP1
IL1A	THBS1
ICAM1	VCAN
PMAIP1	VEGFA
DDX3Y	ADAM8
OTUD1	CD300E
NLRP3	CEBPB
KDM6B	CTSB
BCL2A1	FLT1
C5AR1	IL1RN
MIDN	NR1H3
PLAUR	PPARG
BTG1	SERPINB2
SOCS3	SPIC
SERTAD1	TIMP1
PHLDA1	CD52
ARRDC3	CD206
ELL2	CXCR4
PFKFB3	CD354
VEGFA	FOSL2
MAP3K8	CEBPB
SRGN	MACRO
TSC22D2	CCL2
	CCL4
	CCL20
	S100A9
	S100A12
	From review article

## Sheet: Markers for Celltype
Tumor for cell subtype
CD79A
CD79B
CD19
MS4A1
IGKC
MZB1
CD3C
CD3E
TRAG
CD3G
CD2
EPCAM
KRT18
CD24
KRT19
PAX8
SCGB2A2
KRT5
KRT15
COL1A1
DCN
COL1A2
COL3A1
BGN
POSTN
C1R
CD68
LYZ
MARCO
AIF1
TYROBP
MS4A6A
CD1E
IL3RA
LAMP3
NCR1
NCAM
KLRC1
KLRC3
CLDN5
PECAM1
VWF
FLT1
RAMP2
CPA3
CMA1
MS4A2
TPSAB1
TPSB2
[1] High-grade serous tubo-ovarian cancer refined with single-cell RNA sequencing: specific cell subtypes influence survival and determine molecular subtype classification（DOI: 10.1186/s13073-021-00922-x）34238352 [2] A single-cell map of intratumoral changes during anti-PD1 treatment of patients with breast cancer（DOI: 10.1038/s41591-021-01323-8） 33958794 [3] Single-cell transcriptomics reveals r…

## Sheet: Genes alias
CD11b - ITGAM
CD15 - FUT4
CD16 - FCGR3A
CD3 - CD3D, CD3E, CD3G
CD8 - CD8A, CD8B
CD206 - MRC1
MerTK - MERTK
CD115 - CSF1R
IL8：CXCL8
S100A8/9/12：A8, A9, A12, CALGRANULIN A, CP-10, L1AG, MIF, CAGA
CCL2：MCP1
CCL4：MIP1B
CCL20：MIP3A
SERPINB2：PAI2
SPIC：PU1, SPI1
CD206：MRC1, MMR
CD354：TLR4, TOLL, hToll
MACRO：MAF
